# Supplementary material for: Developing Recommendations for Cumulative Endpoints and Lifetime Use for Research Animals
Source: Animals (Basel). 2021 Jul 7;11(7):2031. doi: 10.3390/ani11072031 (PMC8300189; doi:10.3390/ani11072031)
Supplement: Supplementary file 1 [file animals-11-02031-s001.zip]

Archive with 1 entries (1 files):
- animals-1234798-supplementary.pdf
